# Supplementary material for: Removal of Hexavalent Chromium(VI) from Wastewater Using Chitosan-Coated Iron Oxide Nanocomposite Membranes
Source: Toxics. 2022 Feb 19;10(2):98. doi: 10.3390/toxics10020098 (PMC8875893; doi:10.3390/toxics10020098)
Supplement: Supplementary file 1 [file toxics-10-00098-s001.zip]

Archive with 1 entries (1 files):
- toxics-1556592-supplementary.pdf
